# Supplementary material for: StingReady: A Novel Device for Controlled Insect Sting Challenge—From Field Capture to Clinical Application
Source: Toxins (Basel). 2025 May 22;17(6):260. doi: 10.3390/toxins17060260 (PMC12197535; doi:10.3390/toxins17060260)
Supplement: Supplementary file 1 [file toxins-17-00260-s001.zip]

Archive with 1 entries (1 files):
- toxins-3649908-supplementary.mp4
